# Supplementary material for: Is There a Difference in Clinical Features, Microbiological Epidemiology and Effective Empiric Antimicrobial Therapy Comparing Healthcare-Associated and Community-Acquired Vertebral Osteomyelitis?
Source: Antibiotics (Basel). 2021 Nov 18;10(11):1410. doi: 10.3390/antibiotics10111410 (PMC8615006; doi:10.3390/antibiotics10111410)
Supplement: Supplementary file 1 [file antibiotics-10-01410-s001.zip]

Archive with 1 entries (1 files):
- antibiotics-1447534-supplementary.pdf
